# Supplementary material for: Nutritional Improvement of Sugar-Snap Cookies Supplemented with Ganoderma sessile and Pleurotus ostreatus Solid-State Fermentation Flours
Source: Foods. 2026 Feb 2;15(3):510. doi: 10.3390/foods15030510 (PMC12896895; doi:10.3390/foods15030510)
Supplement: Supplementary file 1 [file foods-15-00510-s001.zip]

Archive with 1 entries (1 files):
- foods-4087890-supplementary.pdf
